# Supplementary material for: Reduction in live births in Japan nine months after the Fukushima nuclear accident: An observational study
Source: PLoS One. 2021 Feb 25;16(2):e0242938. doi: 10.1371/journal.pone.0242938 (PMC7906319; doi:10.1371/journal.pone.0242938)
Supplement: S1 File — (TXT) [file pone.0242938.s001.txt]

time	Area_A	Area_B	Area_C
2002.042	7289	24537	66581
2002.125	6553	22063	60134
2002.208	7294	23800	64469
2002.292	7198	23496	63138
2002.375	7594	24957	66038
2002.458	7088	23291	62994
2002.542	7758	25721	68852
2002.625	7719	25278	67778
2002.708	7386	25021	66854
2002.792	7157	24533	65896
2002.875	6692	22630	61078
2002.958	6925	23951	64112
2003.042	7153	23966	65205
2003.125	6292	21113	57307
2003.208	6808	22888	62625
2003.292	7052	22823	61541
2003.375	7286	24222	64355
2003.458	6915	23065	61691
2003.542	7405	24884	66946
2003.625	7366	24279	65736
2003.708	7198	24259	63716
2003.792	7185	24149	64519
2003.875	6640	22549	59893
2003.958	6998	23931	63650
2004.042	6854	23902	63415
2004.125	6422	21705	58953
2004.208	6971	23435	62845
2004.292	6910	23115	61556
2004.375	6866	23333	61753
2004.458	6720	22824	59907
2004.542	7371	24378	65624
2004.625	7090	24044	63383
2004.708	7269	24064	64614
2004.792	6722	23346	62395
2004.875	6601	22876	60744
2004.958	6729	23540	62445
2005.042	6794	23521	62527
2005.125	5822	20634	54419
2005.208	6590	22514	60437
2005.292	6740	21834	57707
2005.375	6702	22408	58041
2005.458	6470	22472	58223
2005.542	6863	22943	61170
2005.625	6750	23253	62452
2005.708	6763	23569	62373
2005.792	6534	22893	61343
2005.875	5995	21653	56342
2005.958	6448	22405	58926
2006.042	6485	23078	61414
2006.125	5983	21038	55830
2006.208	6655	22692	61556
2006.292	6641	22303	59037
2006.375	6919	23743	61566
2006.458	6775	23010	59988
2006.542	6944	23866	63003
2006.625	7018	24225	63957
2006.708	6778	23911	62448
2006.792	6696	23802	63026
2006.875	6460	23214	60379
2006.958	6668	23596	61970
2007.042	6572	23620	61693
2007.125	5847	20888	55059
2007.208	6673	22623	60405
2007.292	6322	22470	58577
2007.375	6688	23646	61560
2007.458	6475	22837	59521
2007.542	6917	23811	63322
2007.625	6798	23969	63720
2007.708	6714	23877	62355
2007.792	6922	24944	64200
2007.875	6386	22850	60453
2007.958	6659	23467	60978
2008.042	6581	23673	61421
2008.125	6093	21560	57368
2008.208	6391	22768	60026
2008.292	6390	22785	58872
2008.375	6850	23142	61531
2008.458	6454	22436	58651
2008.542	6895	24403	63684
2008.625	6756	23991	62973
2008.708	6943	24781	63394
2008.792	6710	24806	63114
2008.875	6206	22555	58627
2008.958	6334	24181	61811
2009.042	6342	23523	61455
2009.125	5815	20766	54343
2009.208	6246	22658	58961
2009.292	6380	22776	58051
2009.375	6361	22965	57915
2009.458	6322	22628	58363
2009.542	6802	24524	62642
2009.625	6556	23637	61600
2009.708	6663	24021	61391
2009.792	6593	24221	62183
2009.875	6008	22524	57220
2009.958	6439	23824	61317
2010.042	6501	23477	60599
2010.125	5675	20996	54663
2010.208	6163	22680	59010
2010.292	6274	22791	58247
2010.375	6231	22590	57900
2010.458	6408	23481	59643
2010.542	6614	24026	62400
2010.625	6589	23882	61996
2010.708	6493	24057	61554
2010.792	6400	24304	61566
2010.875	6154	23021	59050
2010.958	6212	23090	60567
2011.042	6213	22877	59402
2011.125	5594	20583	53578
2011.208	6084	22622	58806
2011.292	5969	22192	57093
2011.375	6113	22450	57928
2011.458	6196	23021	58049
2011.542	6214	23698	61471
2011.625	6516	24268	62282
2011.708	6265	24108	62124
2011.792	6247	23275	59658
2011.875	5576	21817	57274
2011.958	5279	21381	58583
2012.042	5952	22380	59348
2012.125	5643	20844	54982
2012.208	5850	21555	56344
2012.292	5662	20966	55090
2012.375	5859	22174	57808
2012.458	5614	21673	56164
2012.542	6218	23788	60531
2012.625	6277	23779	60850
2012.708	6307	23453	59998
2012.792	6319	24171	59948
2012.875	5736	22488	57353
2012.958	5909	22375	57823
2013.042	5979	22303	57571
2013.125	5300	19983	51783
2013.208	5879	21514	55604
2013.292	5814	21630	54412
2013.375	6017	22641	56639
2013.458	5721	21787	54889
2013.542	6269	24090	61108
2013.625	6439	24435	61244
2013.708	6292	23831	60495
2013.792	6078	23956	60633
2013.875	5590	22156	55380
2013.958	6063	22838	57453
2014.042	5831	21876	55865
2014.125	5098	19218	49581
2014.208	5582	20776	52982
2014.292	5617	21027	52190
2014.375	5875	22331	55104
2014.458	5585	22000	53816
2014.542	6089	23766	59661
2014.625	5957	23453	58322
2014.708	6355	24284	59670
2014.792	6257	23608	58727
2014.875	5613	21502	53878
2014.958	6042	23071	56930
2015.042	5886	22715	56139
2015.125	5159	20204	50626
2015.208	5611	21488	54843
2015.292	6026	22120	55262
2015.375	5772	22684	55371
2015.458	5680	22536	54984
2015.542	6035	23851	58726
2015.625	5887	23095	57362
2015.708	6006	23008	57818
2015.792	5940	23328	56557
2015.875	5482	21782	53395
2015.958	5716	22575	56008
2016.042	5575	22085	54632
2016.125	5279	20500	50986
2016.208	5631	21713	53864
2016.292	5520	21374	52859
2016.375	5444	21859	53602
2016.458	5452	21710	53384
2016.542	5736	22792	56499
2016.625	5781	22972	56224
2016.708	5942	22738	56183
2016.792	5667	22388	55195
2016.875	5234	21294	51435
2016.958	5329	21322	52778
2017.042	5444	21267	52600
2017.125	4860	19118	47899
2017.208	5514	20812	51813
2017.292	5164	20537	50606
2017.375	5550	21626	52791
2017.458	5207	20907	51028
2017.542	5524	22074	53090
2017.625	5710	22452	54895
2017.708	5483	22349	54110
2017.792	5460	22019	53645
2017.875	5185	20690	51201
2017.958	5224	21338	52873
2018.042	5303	20721	52156
2018.125	4576	18242	46749
2018.208	5025	20042	49823
2018.292	5163	20202	49047
2018.375	5198	21689	51854
2018.458	5267	20567	50072
2018.542	5392	21709	52898
2018.625	5262	22259	53234
2018.708	5263	21086	51213
2018.792	5236	21745	51711
2018.875	4963	20209	49368
2018.958	4921	20383	49852
2019.042	4864	19415	48585
2019.125	4257	17285	42834
2019.208	4608	18636	46176
2019.292	4711	19254	46189
2019.375	5071	20543	49557
2019.458	4770	19302	47082
2019.542	4940	20787	50319
2019.625	4971	20452	50282
2019.708	4949	20265	48759
2019.792	4827	20226	48954
2019.875	4462	18716	46617
2019.958	4681	19646	48247
